# Supplementary material for: On the Role of CD8+ T Cells in Determining Recovery Time from Influenza Virus Infection
Source: Front Immunol. 2016 Dec 20;7:611. doi: 10.3389/fimmu.2016.00611 (PMC5167728; doi:10.3389/fimmu.2016.00611)
Supplement: Supplementary file 2 [file Data_Sheet_1.XLSX]

## Sheet: Sheet1
	Time (days)
Patient No.	6	7	8	9	10	11	12	13	14	15	16	17	18	19	20	21	22	23	24	25	26	27	28	29	30	31	32	33	34	35	recovery time (days)
a10						3672																									18
a78					24					334				245																	22
a20					0												479														23
a9						7										238															23
a130				109	166										112		70				171										27
a79					9													3061						695							31
a11					5	95					192				314		496				1283				799						33
a12					272	12			92				84				51						119		142				110		35
a73						901																									14
a107	710		528				972		461																						18
a49			23		0			201				566																			18
a134			31		581				458		774		2448			1754															21
Note: numbers indicate IFNg+ CD8+ T cell counts in 1 million PBMC from H7N9 patient
